# Supplementary material for: Effects of a ready-to-drink thermogenic beverage on resting energy expenditure, hemodynamic function, and subjective outcomes
Source: J Int Soc Sports Nutr. 2023 May 10;20(1):2211958. doi: 10.1080/15502783.2023.2211958 (PMC10173796; doi:10.1080/15502783.2023.2211958)
Supplement: Supplemental Material [file RSSN_A_2211958_SM6074.zip]

Archive with 3 entries (2 files):
- Supplemetary/
- Supplemetary/Supplementary Table 1.docx
- Supplemetary/Supplementary Table 2.docx
